# Supplementary material for: Latent TB infection in solid organ transplant recipients in Serbia: A single center experience from a low TB burden country
Source: PLoS One. 2026 Jan 22;21(1):e0339925. doi: 10.1371/journal.pone.0339925 (PMC12826507; doi:10.1371/journal.pone.0339925)
Supplement: S1 File — (XLSX) [file pone.0339925.s001.xlsx]

## Sheet: Database
Age	Sex	Residence	Employment status	Type of transplantation	Number of years after transplantation	Period till active TB_m	Previous TB	Alcoohol	Comorbidities	CV disease	DM	HTA	Contact with TB	LTBI screening after transplantation	IGRA positive	Posttransplant active TB	At.least.one.comorbidity.nominal	Employement.recode	Smoking status
66	1	1	1	0	12	0	0	0	1	0	1	1	0	0	0	0	1	1	1
56	0	0	1	0	13	0	0	1	1	1	0	1	0	0	0	0	1	1	1
61	0	0	1	0	8	0	0	0	1	1	0	1	0	0	0	0	1	1	0
71	0	1	1	0	11	0	0	0	1	1	0	1	0	0	0	0	1	1	0
45	0	1	0	0	15	0	0	0	1	0	0	1	0	0	0	0	1	0	0
43	1	0	0	0	14	0	0	0	1	0	0	1	0	0	0	0	1	0	0
53	1	1	1	0	13	0	0	0	1	0	0	1	0	0	0	0	1	1	0
50	0	1	1	0	11	0	0	0	1	0	0	1	0	0	0	0	1	1	0
60	1	1	1	0	13	0	0	0	1	1	0	1	0	0	0	0	1	1	0
36	1	1	0	0	14	0	0	0	1	0	0	1	0	0	0	0	1	0	0
32	1	1	0	0	12	0	0	0	1	0	1	0	0	0	0	0	1	0	0
61	0	0	1	0	13	0	0	0	1	0	0	1	0	0	0	0	1	1	1
73	1	1	1	0	14	0	0	0	1	0	0	1	0	0	0	0	1	1	1
62	0	1	1	0	12	0	0	0	1	0	0	1	0	0	0	0	1	1	0
52	1	1	1	0	10	0	0	0	1	0	0	1	0	0	0	0	1	1	0
71	0	1	1	0	15	0	0	1	1	1	0	1	0	0	0	0	1	1	1
42	1	0	0	0	6	0	0	0	1	0	0	1	0	0	0	0	1	0	1
48	0	0	0	0	12	0	0	0	1	0	0	1	0	0	0	0	1	0	0
48	0	1	0	0	8	0	0	0	1	0	0	1	0	0	0	0	1	0	0
33	0	1	0	0	11	0	0	0	1	0	0	1	0	0	0	0	1	0	0
54	1	1	0	0	7	0	0	0	1	0	0	1	0	0	0	0	1	0	0
61	0	1	1	0	15	0	0	0	1	1	1	1	0	0	0	0	1	1	0
71	0	1	1	0	11	0	0	0	1	1	0	1	0	0	0	0	1	1	0
25	0	0	2	0	14	0	0	0	1	1	1	1	0	0	0	0	1	1	0
52	1	1	0	0	15	0	0	0	1	1	1	1	0	0	0	0	1	0	1
56	0	1	1	0	13	0	0	0	1	1	1	1	0	0	0	0	1	1	0
66	0	0	1	0	12	0	0	1	1	1	1	1	0	0	0	0	1	1	1
36	1	1	0	0	15	0	0	0	1	0	0	1	0	0	0	0	1	0	1
73	0	1	1	0	15	0	0	0	1	1	1	1	0	0	0	0	1	1	0
62	0	1	1	0	11	0	0	0	1	0	1	1	0	0	0	0	1	1	0
60	0	0	1	0	14	0	0	0	1	0	0	1	0	0	0	0	1	1	0
68	1	0	1	0	14	0	0	0	1	1	0	1	0	0	0	0	1	1	0
46	1	1	0	0	12	0	0	0	1	0	0	1	0	0	0	0	1	0	0
54	1	1	0	0	10	0	0	0	1	0	0	1	0	0	0	0	1	0	0
53	0	0	0	0	9	0	0	0	1	0	0	1	0	0	0	0	1	0	1
36	1	1	0	0	12	0	0	0	1	0	0	1	0	0	0	0	1	0	0
67	1	1	1	0	12	0	0	0	1	1	0	1	0	0	0	0	1	1	0
65	0	1	1	0	8	0	0	0	1	1	0	1	0	0	0	0	1	1	0
39	0	1	0	0	9	0	0	0	1	0	0	1	0	0	0	0	1	0	0
63	1	1	1	0	10	0	0	0	1	0	0	1	0	0	0	0	1	1	0
49	0	1	0	0	15	0	0	0	0	0	0	1	0	0	0	0	1	0	0
58	0	0	0	0	12	0	0	0	1	0	1	1	0	0	0	0	1	0	0
61	1	1	1	0	11	0	0	0	1	0	0	1	0	0	0	0	1	1	0
65	0	1	1	0	11	0	0	0	1	1	0	1	0	0	0	0	1	1	0
54	0	1	0	0	14	0	0	0	1	0	0	1	0	0	0	0	1	0	0
56	1	1	0	0	15	0	0	0	1	0	0	1	0	0	0	0	1	0	1
70	0	1	1	0	8	0	0	0	1	0	0	1	0	0	0	0	1	1	0
55	0	1	0	0	15	0	0	0	1	0	0	1	0	0	0	0	1	0	1
42	0	0	0	0	14	0	0	0	1	0	0	1	0	0	0	0	1	0	0
56	0	1	0	0	12	0	0	0	1	0	0	1	0	0	0	0	1	0	0
23	1	1	2	0	9	0	0	0	1	0	0	1	0	0	0	0	1	1	0
73	1	1	1	0	15	0	0	0	1	1	0	1	0	0	0	0	1	1	1
68	0	1	1	0	15	0	0	1	1	1	0	1	0	0	0	0	1	1	0
55	0	0	0	0	13	0	0	0	1	0	1	1	0	0	0	0	1	0	0
34	0	1	0	0	13	0	0	0	1	0	0	0	0	0	0	0	0	0	0
57	1	0	0	0	15	0	0	0	1	1	0	1	0	0	0	0	1	0	0
38	0	1	0	0	11	0	0	0	1	0	0	1	0	0	0	0	1	0	0
42	1	1	0	0	10	0	0	1	1	0	0	1	0	0	0	0	1	0	1
68	0	0	1	0	14	0	0	0	1	1	0	1	0	0	0	0	1	1	0
66	0	1	1	0	13	0	0	0	1	1	1	1	0	0	0	0	1	1	0
43	0	1	0	0	15	0	0	0	1	0	0	1	0	0	0	0	1	0	0
66	0	1	1	0	13	0	0	0	1	0	0	1	0	0	0	0	1	1	1
54	0	0	0	0	8	0	0	0	1	0	0	1	0	0	0	0	1	0	0
35	0	1	0	0	10	0	0	0	0	0	0	0	0	0	0	0	0	0	1
44	1	1	0	0	13	0	0	0	1	0	0	0	0	0	0	0	0	0	0
71	0	1	1	0	11	0	0	0	1	1	0	1	0	0	0	0	1	1	1
69	0	1	1	0	13	0	0	0	1	1	0	1	0	0	0	0	1	1	1
24	1	1	2	0	9	0	0	0	0	0	0	0	0	0	0	0	0	1	0
51	1	1	0	0	14	0	0	0	1	0	0	1	0	0	0	0	1	0	1
45	0	1	0	0	14	0	0	0	0	0	0	0	0	0	0	0	0	0	0
62	0	0	1	0	12	0	0	0	1	0	0	1	0	0	0	0	1	1	0
43	0	1	0	0	14	0	0	0	1	0	0	1	0	0	0	0	1	0	0
59	0	0	1	0	11	0	0	0	1	0	0	1	0	0	0	0	1	1	0
26	0	1	2	0	12	0	0	0	1	0	0	1	0	0	0	0	1	1	0
47	1	1	0	0	10	0	0	0	1	1	0	1	0	0	0	0	1	0	0
55	1	1	0	0	12	0	0	0	1	0	0	1	0	0	0	0	1	0	0
68	0	1	1	0	12	0	0	0	1	0	0	1	0	0	0	0	1	1	0
50	1	1	1	0	14	0	0	0	1	0	0	1	0	0	0	0	1	1	1
37	1	0	0	0	13	0	0	0	1	0	0	1	0	0	0	0	1	0	0
65	0	1	1	0	8	0	0	0	1	0	0	1	0	0	0	0	1	1	1
59	1	1	0	0	11	0	0	0	1	0	0	1	0	0	0	0	1	0	0
67	1	1	1	0	12	0	0	0	1	0	0	1	0	0	0	0	1	1	0
65	0	1	1	0	12	0	0	0	1	0	0	1	0	0	0	0	1	1	0
52	1	0	0	0	11	0	0	0	1	1	0	1	0	0	0	0	1	0	1
47	1	1	0	0	10	0	0	0	1	0	0	1	0	0	0	0	1	0	0
27	1	1	0	0	14	0	0	0	0	0	0	0	0	0	0	0	0	0	0
44	0	0	0	0	15	0	0	0	1	1	0	1	0	0	0	0	1	0	0
54	0	1	0	0	7	0	0	0	0	0	0	0	0	0	0	0	0	0	0
32	0	0	0	0	14	0	0	0	1	0	0	1	0	0	0	0	1	0	1
61	1	1	0	0	9	0	0	0	1	0	0	1	0	0	0	0	1	0	0
60	0	1	1	0	10	3	1	0	1	1	0	1	0	0	0	1	1	1	0
53	0	1	0	0	9	0	0	0	1	0	0	1	0	0	0	0	1	0	1
39	1	0	0	0	15	0	0	0	1	0	1	1	0	0	0	0	1	0	0
34	1	1	0	0	14	0	0	0	1	1	0	1	0	0	0	0	1	0	0
27	0	1	2	0	8	0	0	0	1	0	0	1	0	0	0	0	1	1	0
59	0	1	1	0	15	0	0	0	1	1	0	1	0	0	0	0	1	1	0
51	0	1	0	0	12	0	0	0	1	0	0	1	0	0	0	0	1	0	0
59	0	0	0	0	15	12	0	0	1	0	0	1	0	0	0	1	1	0	0
37	1	1	0	0	10	0	0	0	1	0	0	1	0	0	0	0	1	0	1
43	0	1	0	0	14	0	0	0	1	1	0	1	0	0	0	0	1	0	0
63	1	1	1	0	14	0	0	0	1	0	0	1	0	0	0	0	1	1	0
52	0	1	0	0	13	0	0	0	1	1	1	1	0	0	0	0	1	0	0
57	1	0	0	0	15	0	0	0	1	0	1	1	0	0	0	0	1	0	0
62	1	1	1	0	13	0	0	0	1	1	1	1	0	0	0	0	1	1	0
44	0	1	0	0	15	0	0	0	1	0	0	1	0	0	0	0	1	0	0
69	1	1	1	0	10	0	0	0	1	0	0	1	0	0	0	0	1	1	0
54	0	1	0	0	12	0	0	0	0	0	0	0	0	0	0	0	0	0	0
62	0	0	1	0	12	0	0	0	1	1	0	1	0	0	0	0	1	1	0
57	1	1	0	0	14	0	0	0	1	0	0	1	0	0	0	0	1	0	0
32	0	0	0	0	14	0	0	0	1	0	0	1	0	0	0	0	1	0	0
59	0	1	0	0	15	0	0	0	1	0	0	1	0	0	0	0	1	0	0
54	0	1	0	0	14	0	0	1	1	0	1	1	0	0	0	0	1	0	1
52	1	1	0	0	13	0	0	0	1	0	0	1	0	0	0	0	1	0	0
52	1	1	0	0	12	0	0	0	1	0	1	1	0	0	0	0	1	0	0
59	0	1	0	0	13	0	0	0	1	0	0	1	0	0	0	0	1	0	0
50	0	1	0	0	11	0	0	0	1	1	0	1	0	0	0	0	1	0	1
34	1	1	0	0	14	0	0	0	1	0	0	1	0	0	0	0	1	0	0
53	0	0	0	0	13	0	0	1	1	0	0	1	0	0	0	0	1	0	1
28	1	1	0	0	9	0	0	0	1	0	0	1	0	0	0	0	1	0	0
67	0	0	1	0	14	6	0	0	1	1	1	1	0	0	0	1	1	1	1
35	1	1	0	0	13	0	0	0	1	0	0	1	0	0	0	0	1	0	0
71	0	1	1	0	11	0	0	0	1	1	0	1	0	0	0	0	1	1	0
71	0	1	1	0	9	0	0	1	1	1	0	1	0	0	0	0	1	1	1
27	0	0	2	0	13	0	0	0	1	1	0	1	0	0	0	0	1	1	0
70	0	0	1	0	14	0	0	1	1	0	0	1	0	0	0	0	1	1	1
43	0	1	0	0	9	0	0	0	1	0	0	1	0	0	0	0	1	0	0
31	1	1	0	0	14	0	0	0	1	0	0	1	0	0	0	0	1	0	0
45	1	0	0	0	14	0	0	0	1	0	0	1	0	0	0	0	1	0	1
60	0	0	1	0	9	0	0	0	1	1	1	1	0	0	0	0	1	1	1
61	0	1	1	0	8	0	0	0	1	1	0	1	0	0	0	0	1	1	1
33	1	1	0	0	8	0	0	0	1	0	0	1	0	0	0	0	1	0	1
37	1	1	0	0	9	0	0	0	1	0	0	1	0	0	0	0	1	0	0
64	1	1	1	0	7	0	0	1	1	0	1	1	0	0	0	0	1	1	0
70	0	0	1	0	6	0	0	0	1	1	0	1	0	0	0	0	1	1	0
56	0	0	0	0	13	0	0	0	1	0	1	1	0	0	0	0	1	0	0
63	0	1	1	0	13	0	0	1	1	0	0	1	0	0	0	0	1	1	1
58	1	1	0	0	8	0	0	0	1	0	1	1	0	0	0	0	1	0	1
57	1	0	1	0	11	0	0	0	1	1	0	1	0	0	0	0	1	1	1
45	0	1	0	0	9	0	0	0	1	1	1	1	0	0	0	0	1	0	1
34	0	0	0	0	9	0	0	0	1	0	1	1	0	1	1	0	1	0	0
63	1	1	0	0	5	0	0	1	1	0	0	1	1	1	0	0	1	0	1
67	0	1	0	0	14	0	0	0	1	1	0	1	0	1	0	0	1	0	1
54	0	1	0	0	10	0	0	0	1	0	0	1	0	1	0	0	1	0	0
24	1	1	2	0	12	0	0	0	1	0	0	1	0	1	0	0	1	1	0
29	1	1	0	0	12	0	0	0	1	1	0	1	0	1	0	0	1	0	0
56	0	1	0	0	9	0	0	0	1	0	0	1	1	1	0	0	1	0	0
59	1	0	1	0	7	0	0	0	1	0	0	1	1	1	1	0	1	1	0
46	0	1	0	0	11	0	0	0	1	0	0	1	1	1	1	0	1	0	0
51	1	1	0	0	14	0	0	0	1	1	0	1	0	1	0	0	1	0	1
60	1	1	0	0	5	0	0	0	1	0	1	1	0	1	0	0	1	0	0
32	1	0	0	0	6	0	0	0	1	1	0	1	1	1	1	0	1	0	0
64	0	1	1	0	5	0	0	0	1	0	0	1	1	1	1	0	1	1	1
59	0	1	1	0	5	0	0	0	1	0	0	1	1	1	1	0	1	1	0
35	0	1	0	0	11	0	0	0	1	0	0	1	1	1	1	0	1	0	0
64	1	0	1	0	6	0	0	0	1	1	1	1	0	1	0	0	1	1	0
32	1	1	0	0	5	0	0	0	1	1	0	1	1	1	1	0	1	0	0
41	1	1	0	0	5	0	0	0	1	0	1	1	1	1	1	0	1	0	0
32	0	1	0	0	6	0	0	0	1	0	0	1	0	1	0	0	1	0	1
43	1	1	0	0	8	0	0	0	1	1	1	1	0	1	0	0	1	0	0
55	1	0	0	0	5	0	0	0	1	0	0	1	0	1	0	0	1	0	0
57	0	1	0	0	5	0	0	1	1	0	0	1	1	1	1	0	1	0	1
23	1	1	2	0	6	0	0	0	0	0	0	0	0	1	1	0	0	1	0
47	1	1	0	0	5	0	0	0	1	0	0	1	0	1	0	0	1	0	0
43	0	1	0	0	5	6	0	1	1	0	1	1	0	1	0	1	1	0	1
25	1	0	0	0	5	0	0	0	1	0	0	1	1	1	1	0	1	0	0
72	1	1	1	0	6	0	0	0	1	0	1	1	0	1	0	0	1	1	0
51	0	1	0	0	5	0	0	0	1	1	0	1	0	1	0	0	1	0	0
43	0	1	0	0	5	0	0	0	0	0	0	0	0	1	0	0	0	0	0
64	0	1	1	0	7	0	0	0	1	0	0	1	0	1	0	0	1	1	0
63	1	0	1	0	6	0	0	1	1	0	1	1	1	1	1	0	1	1	0
67	0	1	1	0	5	0	0	0	1	0	1	1	0	1	0	0	1	1	0
54	1	1	0	0	9	0	0	0	1	0	1	1	0	1	1	0	1	0	0
53	0	1	0	0	6	0	0	0	1	0	0	1	0	1	0	0	1	0	0
35	1	1	0	0	6	0	0	0	1	0	0	1	1	1	0	0	1	0	0
45	0	0	0	0	6	0	0	0	1	0	0	1	0	1	0	0	1	0	0
47	0	1	0	0	6	0	0	0	1	0	1	1	0	1	0	0	1	0	0
72	0	0	1	0	7	0	0	0	1	1	1	1	0	1	0		1	1	0
61	1	1	1	0	7	0	0	0	1	0	1	1	0	1	0	0	1	1	1
37	0	0	0	0	6	0	0	0	1	0	1	1	0	1	0	0	1	0	0
45	0	1	0	0	8	0	0	0	1	1	0	1	0	1	0	0	1	0	0
75	1	0	1	0	6	0	0	0	1	1	1	1	0	1	0	0	1	1	0
71	0	0	1	0	6	0	0	0	1	1	1	1	0	1	0	0	1	1	0
60	1	0	1	0	8	0	0	0	1	1	0	1	0	1	0	0	1	1	1
52	0	1	0	0	5	0	0	0	1	0	1	1	0	1	0	0	1	0	0
47	1	1	0	0	7	0	0	0	1	0	1	1	0	1	0	0	1	0	1
45	1	1	0	0	5	0	0	0	1	0	1	1	0	1	0	0	1	0	0
53	0	1	0	0	6	0	0	1	1	1	1	1	1	1	0	0	1	0	0
61	1	1	1	0	7	0	0	0	1	0	0	1	0	1	1	0	1	1	0
55	0	0	1	0	14	0	0	0	1	0	0	1	0	1	0	0	1	1	0
44	1	0	0	0	11	0	0	0	1	0	0	1	0	1	0	0	1	0	0
56	1	1	1	0	10	0	0	0	1	1	1	1	0	1	0	0	1	1	1
19	0	0	2	0	9	0	0	0	1	1	1	1	1	1	0	0	1	1	0
39	1	0	0	0	8	0	0	1	1	1	0	1	0	1	0	0	1	0	1
46	1	1	0	0	12	0	0	0	1	1	1	1	0	1	0	0	1	0	0
69	1	1	1	0	11	0	0	0	1	1	1	1	0	1	0	0	1	1	0
61	0	0	1	0	11	0	0	0	1	1	0	1	0	1	0	0	1	1	1
49	1	1	0	0	10	0	0	0	1	1	1	1	0	1	0	0	1	0	1
52	1	1	1	0	8	0	0	0	1	0	1	1	0	1	0	0	1	1	1
47	1	1	0	0	11	0	0	0	1	0	0	1	0	1	0	0	1	0	0
55	0	1	0	0	9	0	0	0	1	0	1	1	0	1	0	0	1	0	1
66	1	0	1	0	11	0	0	0	1	1	1	1	0	1	0	0	1	1	0
42	0	0	0	0	13	0	0	0	1	0	1	1	0	1	0	0	1	0	0
43	0	1	0	0	12	0	0	0	1	0	0	1	0	1	0	0	1	0	0
48	0	0	0	1	9	0	0	0	0	0	0	0	0	1	0	0	0	0	0
63	0	1	1	1	6	0	0	1	1	0	0	1	0	1	0	0	1	1	0
62	0	0	0	1	6	0	0	1	0	0	0	0	0	1	0	0	0	0	0
67	1	1	1	1	7	0	0	0	1	0	0	1	0	1	0	0	1	1	0
41	0	1	0	1	10	0	0	1	0	0	0	0	0	1	0	0	0	0	1
58	0	1	0	1	8	0	0	0	1	0	0	1	0	1	0	0	1	0	0
45	0	1	0	1	7	0	0	0	0	0	0	0	0	1	0	0	0	0	0
63	0	1	0	1	6	0	0	0	0	0	0	0	0	1	0	0	0	0	0
61	0	1	0	1	7	0	0	1	0	0	0	0	0	1	0	0	0	0	1
69	0	1	0	1	9	0	0	1	1	0	1	1	0	1	0	0	1	0	1
68	0	1	0	1	10	0	0	1	0	0	0	0	0	1	0	0	0	0	1
72	0	1	0	1	8	0	0	1	0	0	0	0	0	1	0	0	0	0	1
56	0	1	1	1	10	0	0	1	1	1	0	1	0	1	0	0	1	1	1
35	0	1	2	1	6	0	0	0	0	0	0	0	0	1	0	0	0	1	0
39	1	1	0	1	11	0	0	0	1	0	0	1	0	1	0	0	1	0	1
39	0	1	0	1	6	0	0	0	0	0	0	0	0	1	0	0	0	0	1
48	1	1	0	1	7	0	0	0	0	0	0	0	0	1	0	0	0	0	0
76	0	1	1	1	7	0	0	1	1	1	0	1	0	1	0	0	1	1	1
24	0	1	2	1	9	0	0	0	0	0	0	0	0	1	0	0	0	1	0
65	0	1	1	1	7	0	0	1	1	0	0	1	0	1	0	0	1	1	0
63	0	0	0	1	6	0	0	1	0	0	0	0	0	1	0	0	0	0	0
62	0	1	0	1	9	0	0	1	1	1	1	1	0	1	0	0	1	0	1
51	1	1	0	1	7	0	0	0	0	0	0	0	0	1	0	0	0	0	0
71	0	1	0	1	6	0	0	0	0	0	0	0	0	1	0	0	0	0	0
36	1	1	0	1	5	0	0	0	0	0	0	0	0	1	0	0	0	0	0
48	0	1	0	1	7	0	0	0	0	0	0	0	0	1	0	0	0	0	0
45	0	1	0	1	5	0	0	0	0	0	0	0	0	1	0	0	0	0	0
30	0	1	0	1	6	0	0	0	0	0	0	0	0	1	0	0	0	0	0
53	1	1	0	1	5	0	0	0	0	0	0	0	0	1	0	0	0	0	0
69	0	1	1	1	7	0	0	0	1	0	0	1	0	1	0	0	1	1	0
70	1	1	1	1	5	0	0	0	0	0	0	0	0	1	0	0	0	1	0
28	0	1	0	1	8	0	0	0	0	0	0	0	0	1	0	0	0	0	0
50	0	1	0	1	6	0	0	1	1	0	0	1	0	1	0	0	1	0	1
54	1	1	0	1	5	0	0	0	0	0	0	0	0	1	0	0	0	0	0
57	0	1	0	1	8	0	0	1	1	0	0	1	0	1	0	0	1	0	0
58	0	1	0	1	6	0	0	1	1	1	0	1	0	1	0	0	1	0	0
31	0	0	0	1	8	0	0	0	0	0	0	0	0	1	0	0	0	0	0
53	1	1	0	1	5	0	0	0	1	0	0	1	0	1	0	0	1	0	1
40	0	1	0	1	6	0	0	0	0	0	0	0	0	1	1	0	0	0	0
59	0	1	2	1	5	0	0	1	1	0	0	1	0	1	0	0	1	1	1
50	1	1	0	1	6	0	0	0	0	0	0	0	0	1	0	0	0	0	0
66	1	1	1	1	5	0	0	0	1	0	1	1	0	1	0	0	1	1	0
71	1	0	1	1	5	0	0	1	1	1	0	1	0	1	0	0	1	1	1
59	0	1	1	1	6	0	0	1	1	0	0	1	0	1	0	0	1	1	0
61	0	1	0	1	5	0	0	1	1	0	0	1	0	1	1	0	1	0	0
64	1	1	0	1	5	0	0	0	0	0	0	0	0	1	0	0	0	0	0
46	0	0	0	1	5	0	0	0	0	0	0	0	0	1	0	0	0	0	0
36	1	1	0	1	5	0	0	0	0	0	0	0	0	1	0	0	0	0	0
67	0	1	1	1	6	0	0	1	1	0	1	1	0	1	0	0	1	1	0
65	0	1	1	1	6	0	0	1	1	0	0	1	0	1	1	0	1	1	0
62	0	1	1	1	5	0	0	0	1	0	0	1	0	1	0	0	1	1	0
79	0	1	1	1	5	0	0	0	1	0	1	1	0	1	0	0	1	1	0
51	0	1	1	1	8	0	0	0	0	0	0	0	0	1	0	0	0	1	0
28	1	1	2	1	6	0	0	0	0	0	0	0	0	1	0	0	0	1	0
61	0	1	1	1	7	0	0	1	1	0	0	1	0	1	0	0	1	1	0
59	0	1	0	1	3	0	0	1	1	1	0	1	0	1	0	0	1	0	1
53	0	0	0	1	3	0	0	0	1	0	0	1	0	1	0	0	1	0	1
45	0	1	0	1	3	0	0	0	0	0	0	0	0	1	0	0	0	0	1
59	0	0	1	1	4	0	0	0	1	0	0	1	0	1	0	0	1	1	1
71	1	1	1	1	4	0	0	1	1	1	0	1	0	1	0	0	1	1	1
45	1	1	0	1	9	0	0	1	1	0	0	1	0	1	0	0	1	0	1
53	0	0	0	1	9	0	0	1	1	0	1	1	0	1	0	0	1	0	1
31	0	1	2	1	8	0	0	0	0	0	0	0	0	1	0	0	0	1	0
48	1	1	0	1	5	0	0	0	0	0	0	0	0	1	0	0	0	0	1
52	0	1	0	1	8	0	0	0	0	0	0	0	0	1	0	0	0	0	0
65	0	0	1	1	7	0	0	1	1	1	0	1	0	1	1	0	1	1	0
69	0	1	1	1	7	0	0	1	0	0	0	0	0	1	0	0	0	1	0
53	0	0	2	1	7	0	0	1	1	1	0	1	0	1	0	0	1	1	1
72	0	0	1	1	7	0	0	0	1	1	0	1	0	1	0	0	1	1	0
49	1	1	2	1	11	0	0	0	0	0	0	0	0	1	0	0	0	1	1
51	0	1	2	1	7	0	0	0	1	1	0	1	0	1	0	0	1	1	0
67	0	0	1	1	10	0	0	1	1	1	1	1	0	1	0	0	1	1	1
